# Supplementary material for: Patterns of Recombination in Coronaviruses
Source: Int J Mol Sci. 2025 Jun 11;26(12):5595. doi: 10.3390/ijms26125595 (PMC12193178; doi:10.3390/ijms26125595)
Supplement: Supplementary file 1 [file ijms-26-05595-s001.zip]

Archive with 2 entries (2 files):
- Supplementary Figure 1.pdf
- Supplementary tables 1 and 2.pdf
